# Supplementary material for: Redevelopment of mental health first aid guidelines for substance use problems: a Delphi study
Source: BMC Psychol. 2024 Feb 13;12:70. doi: 10.1186/s40359-024-01561-8 (PMC10865545; doi:10.1186/s40359-024-01561-8)
Supplement: Supplementary file 2 — Additional file 2: Endorsed and rejected statements [file 40359_2024_1561_MOESM2_ESM.xlsx]

## Sheet: 2023 Endorsed statements
2023 Substance Use Problems Guidelines: Endorsed helping statements
#	Statement	Statement developed from:	New in Round 2	Round Endorsed	Round 1 endorsement ratings of combined panels	Round 2 endorsement ratings of combined panels	Round 3 endorsement ratings of combined panels
Section 1: What should the first aider know about substance use problems?
	1.01 What are substance use problems?
1	The first aider should not assume that any substance use means the person has a substance use problem, e.g. being dependent.	Original guidelines (drug use)		1	0.972619
2	The first aider should remember that substance dependence is a mental health problem and not a willful choice.	Literature		1	0.914327
3	The first aider should be aware that substance use problems are not just a matter of how much of a substance the person is using but how their use affects their life and the lives of those around them.	Original guidelines (drug use)		1	0.957553
4	The first aider should be aware that persons with problem substance use may be very sensitive to stereotyping and the judgements of others.	Panellist suggestion(s)	*	2		0.986
5	The first aider should be aware of both the social and individual risk factors for problem substance use.	Panellist suggestion(s)	*	2		0.943
6	The first aider should be aware that traumatic experiences may have contributed to the person's substance use problems.	Panellist suggestion(s)	*	2		0.951
	1.02 Reasons for use
7	The first aider should have some general knowledge of the range of reasons why people develop substance use problems, e.g. it helps them to cope or stopping leads to unpleasant effects.	Original guidelines (alcohol use)		1	0.953982
8	The first aider should be aware that substances are often used to cope with underlying emotional distress or mental illness. This is often called ‘self-medication’.	Original guidelines (alcohol use)		1	0.961535
	1.03 Co-occurring mental health problems
9	The first aider should be aware that mental health problems can be caused or made worse by substance use.	Original guidelines (alcohol and drug use)		1	0.963506
10	The first aider should be aware that if the person has underlying emotional distress or mental health problems these may need to be addressed in order for a person to reduce or stop their substance use.	Original guidelines (alcohol use)		1	0.955172
11	The first aider should be aware of the high co-occurrence between problem substance use and other mental health problems.	Panellist suggestion(s)	*	2		0.972
	1.04 Consequences
12	The first aider should be aware of the short- and long- term consequences of substance use problems, including physical, mental or social problems.	Original guidelines (drug use)		1	0.918678
13	The first aider should be aware of how the substance/s the person is taking may be affecting their behaviour.	Literature		1	0.92069
Section 2: When does the person need help?
	2.01 General recognition
14	The first aider should be able to recognise the signs of substance use problems.	Literature		1	0.887726
	2.02 Prioritising others' safety
15	If there are any children being affected by the person's substance use, the first aider should make the children’s safety and well-being a priority.	Literature		1	0.883785
16	If the first aider becomes aware that the person’s substance use is placing the safety of others (e.g. partner or family members) at risk, the first aider's priority should be to keep these people safe if practical and safe to do so.	Panellist suggestion(s)	*	2		0.895
17	If the first aider becomes aware that the person’s substance use is placing the safety of other adults (e.g. partner or adult family members) at risk, the first aider should offer them information on resources available to them.	Panellist suggestion(s)	*	3			0.867
	2.03 Warning signs
18	The first aider should be aware of common physical health signs and symptoms of problem substance use.	Panellist suggestion(s)	*	2		0.933
19	The first aider should know the following warning signs for recognising substance use problems: - *The person needs to use substances to help deal with certain situations.	Original guidelines (alcohol use)		1	0.828243
20	The first aider should know the following warning signs for recognising substance use problems: - *The person acknowledges they think a lot about substance use and when they'll next get a chance to use.	Original guidelines (alcohol use)		1	0.868678
21	The first aider should know the following warning signs for recognising substance use problems: - *The person appears to prioritise acquiring and using substances over other parts of life, e.g. work and social life.	Literature		1	0.903612
22	The first aider should know the following warning signs for recognising substance use problems: - *The person is not meeting home, social or work obligations and responsibilities.	Panellist suggestion(s)	*	3			91.4
23	The first aider should know the following warning signs for recognising substance use problems: - *The person has become isolated from both family and friends	Literature		2		82.6
24	The first aider should know the following warning signs for recognising substance use problems: - *The person is engaging in criminal conduct, fighting or driving under the influence of the substance.	Literature		1	0.868719
25	The first aider should know the following warning signs for recognising substance use problems: - *The person uses increasingly larger amounts of substances and more often over time.	Panellist suggestion(s)	*	2		0.933
26	The first aider should know the following warning signs for recognising substance use problems: - *The person continues their substance use in spite of it causing distress to themselves and the people around them.	Literature		1	0.893309
27	The first aider should know the following warning signs for recognising substance use problems: - *The person cannot stop or reduce their substance use even if they say they want to.	Literature		1	0.917118
28	The first aider should know the following warning signs for recognising substance use problems: - *The person spends a lot of time looking for a substance, using it and recovering from using it.	Literature		1	0.924631
29	The first aider should know the following warning signs for recognising substance use problems: - *The person uses the substance in risky situations, e.g. driving.	Literature		1	0.946059
30	The first aider should know the following warning signs for recognising substance use problems: - *The person uses the substance alone, in the morning or for hours on end.	Literature		2		0.842
31	The first aider should know the following warning signs for recognising substance use problems: - *The person uses substances to numb negative feelings or cope with mental health problems.	Literature		1	0.889737
32	The first aider should be aware of the signs the person is misusing a prescription medication. Signs the person is misusing a prescription medication: - Taking more medication than prescribed or directed on the packet, either in one dose or over time - Taking medication in a different way to what’s recommended, such as injecting or snorting - Using medication without a prescription and ongoing me…	Literature		1	0.928202
Section 3: Approaching the person
	3.01 Considerations before making an approach
33	The first aider should be aware that there are a wide range of reasons why people use substances.	Original guidelines (drug use)		1	0.990476
34	The first aider should be aware that the person may not know why they use substances.	Original guidelines (drug use)		1	0.876232
35	The first aider should be aware that the environment in which the person uses substances can make it harder or easier for them to change their substance use behaviour.	Literature		1	0.911535
36	The first aider should be aware a person may be reluctant to admit they have a problem for a number of reasons, e.g., due to stigma, the fear of being labelled an 'alcoholic' or an 'addict', effects on relationships.	Literature		1	0.975
37	The first aider should not assume the person is experiencing a substance use problem.	Panellist suggestion(s)	*	2		0.9
38	The first aider should be aware that any positive change towards reducing substance use is beneficial.	Panellist suggestion(s)	*	2		0.882
	3.02 Support for providing first aid
39	The first aider should be aware that they can contact a health professional who specialises in substance use problems to determine how best to approach the person about their concerns.	Original guidelines (alcohol and drug use)		1	0.909934
40	The first aider should be aware that they can contact a health professional who specialises in substance use problems for information and support in relation to assisting someone with substance use problems.	Literature		1	0.94881
41	The first aider should be aware that they can contact a helpline for support in assisting someone with substance use problems	Panellist suggestion(s)	*	2		0.943
42	The first aider should let the person know they can contact a helpline for support when they are ready for change or experiencing a craving or distress	Panellist suggestion(s)	*	2		0.956
43	The first aider should be aware that they can consult with others who have dealt with substance use problems about effective ways to help the person.	Original guidelines (alcohol and drug use)		1	0.878612
	3.03 Specific planning
44	The first aider should reflect on the person’s situation, organise their own thoughts and decide what they want to say to the person.	Original guidelines (drug use)		2		0.852
45	The first aider should have some helpful contact numbers with them so the person can call for confidential help or for more information, if they are willing to receive it.	Original guidelines (drug use)		1	0.928982
	3.04 Be aware of potential outcomes
46	The first aider should be aware that the person might not believe, or might deny, that they have a substance use problem.	Original guidelines (alcohol use)		1	0.92266
47	The first aider should not expect the person to change right away; this conversation may be the first time they have thought of their substance use as a problem.	Original guidelines (alcohol and drug use)		1	0.976601
48	The first aider should be aware that the person may find it hard to disclose or discuss their substance use because they are embarrassed or ashamed.	Literature		1	0.967077
49	The first aider should be aware that the person may not recall events that occurred whilst they were intoxicated, i.e. they may have blacked out.	Original guidelines (alcohol use)		1	0.908785
50	The first aider should be aware that the person may not want to reduce or stop their substance use.	Original guidelines (drug use)		1	0.967077
51	The first aider should not expect the person to tell them everything about their substance use.	Literature		1	0.961535
52	The first aider should be aware that that the person may resist the first aider’s help for a number of reasons, e.g. the person might feel that the first aider is trying to take away the person’s “right to drink”.	Literature		1	0.961125
53	The first aider should be aware that the person may give excuses, get angry or try to blame the first aider or other family members for their substance use problem.	Literature		1	0.860386
54	The first aider should be aware that the person may react aggressively when approached about their substance use problem.	Literature		1	0.919458
55	The first aider should try not to take personally things the person has said or done when they are affected by substances.	Panellist suggestion(s)	*	2	0.956
	3.05 When to talk
56	The first aider should know how to choose an appropriate time and setting to approach the person.	Literature		1	0.875411
57	The first aider should be aware they may need to have several conversations with the person.	Literature		1	0.927791
	3.06 Interpersonal skills
58	When talking to the person, the first aider should try to be - *calm and reasonable.	Original guidelines (drug use)		1	0.994048
59	When talking to the person, the first aider should try to be - *non-confrontational.	Original guidelines (alcohol and drug use)		1	0.976601
60	When talking to the person, the first aider should try to be - *assertive but not aggressive.	Original guidelines (drug use)		1	0.840928
61	The first aider should know how to engage in non-judgemental communication.	Literature		1	1
62	The first aider should use “I” statements instead of “you” statements, e.g., “I feel worried/angry/frustrated when you…” instead of “You make me feel…”	Original guidelines (alcohol and drug use)		1	0.957553
63	The first aider should stick to the point (i.e. focus on the person’s substance use) and not get drawn into arguments about other issues.	Original guidelines (drug use)		2		0.853
64	The first aider should not criticise the person’s substance use behaviour.	Original guidelines (drug use)		1	0.959934
	3.07 What to say and do
65	The first aider should ask whether the person considers their substance use a problem.	Original guidelines (alcohol use)		1	0.83
66	The first aider should tell the person they will listen without judging them.	Original guidelines (drug use)		1	0.955172
67	The first aider should try to understand the person’s own perception of their substance use.	Original guidelines (alcohol use)		1	0.953982
68	The first aider should ask the person about areas of their life that their substance use may be affecting, e.g. their mood, work performance and relationships.	Original guidelines (alcohol and drug use)		1	0.827833
69	The first aider should focus the conversation on the person’s behaviour rather than their character, e.g. “Your drinking seems to be getting in the way of your friendships” rather than “You're a useless drunk".	Original guidelines (alcohol and drug use)		1	0.930172
70	The first aider should ask the person if they want help to change their substance use behaviour.	Original guidelines (drug use)		1	0.901232
71	If the person wants help to change their substance use, the first aider should ask what type of help and support they would find most helpful.	Literature		1	0.944048
72	The first aider should offer to help the person and discuss what assistance they are willing to provide.	Original guidelines (alcohol and drug use)		1	0.900821
73	The first aider should reassure the person that they are not alone and that many other people also have problems with substances.	Literature		1	0.895279
74	If the person has previously tried to make a change to their substance use, the first aider should discuss with them what was helpful and what wasn’t.	Literature		1	0.851642
75	The first aider should tell the person that they are capable of change if that is what they want.	Panellist suggestion(s)	*	2		0.852
	3.08 What to avoid
76	The first aider should be aware that forcing the person to admit they have a substance use problem may cause conflict.	Original guidelines (alcohol use)		1	0.959565
77	The first aider should not: - *lecture the person.	Original guidelines (alcohol use)		1	0.984524
78	The first aider should not: - *label the person, e.g. by calling them an addict, alcoholic or drunk.	Original guidelines (alcohol and drug use)		1	0.975
79	The first aider should not: - *press the person to talk if they don't want to talk.	Literature		1	0.972619
80	The first aider should not: - *try to force the person to admit they have a substance use problem.	Literature		1	0.943678
81	The first aider should not: - *try to bribe the person to change their substance use.	Literature		1	0.911166
82	The first aider should avoid: - *the use of scare tactics.	Literature		1	0.916297
83	The first aider should avoid: - *demonising substances or giving exaggerated messages about substance use.	Literature		1	0.966667
84	The first aider should try to avoid: - *making the person feel guilty or ashamed because of their substance use.	Literature		1	0.984524
85	The first aider should try to avoid: - *saying unrealistic things, e.g. "Just don't drink", "You'll feel better really soon."	Literature		1	0.988095
86	The first aider should try to avoid: - *negating the person's substance use problems , e.g. "Everyone drinks", "You don't look like an addict."	Literature		1	0.95119
87	The first aider should try to avoid: - *glib reassurances, e.g. "Everythings happens for a reason", "Time heals all wounds."	Literature		1	0.865928
	3.09 What to do if the person does not believe they have a problem
88	If the person does not believe they have a problem, the first aider should: - *let the person know that they are available to talk in the future.	Literature		1	0.982143
89	If the person does not believe they have a problem, the first aider should: -*encourage the person to reduce harms related to their substance use.	Panellist suggestion(s)	*	3			0.902
	3.10 Children
90	If the person is pregnant or breastfeeding, the first aider should: - *discuss with them that using substances during pregnancy is unsafe for the baby.	Literature		1	0.900821
91	If the person is pregnant or breastfeeding, the first aider should: - *encourage them to seek appropriate professional help as soon as possible.	Literature		1	0.917898
92	The first aider should encourage the person not to use substances around children.	Literature		1	0.919869
93	If the person is pregnant and has been using substances regularly, the first aider should discuss with the person that suddenly stopping substance use without medical supervision can be dangerous for the unborn baby.	Literature		1	0.911125
94	If the person is pregnant, and wants to stop or reduce their substance use, the first aider should tell them that medical help is important to do this safely.	Literature		1	0.913506
	3.11 Encouraging change
95	If the person is interested in cutting down on their substance use, the first aider should provide the person with some information about how to do this.	Panellist suggestion(s)	*	2		0.964
96	If the first aider provides any information to the person, they should make sure it is from a reputable source.	Panellist suggestion(s)	*	2		0.993
	3.12 Finding someone who can assist
97	If there is a reason that the first aider cannot assist the person effectively, they should help the person find someone else who can.	Literature		1	0.952791
Section 4: Providing information
	4.01 What information should the first aider provide?
98	The first aider should be aware that the person may already know a lot about substance use problems.	Literature		1	0.899631
99	The first aider should be aware that ceasing to use a substance without medical advice can be dangerous.	Panellist suggestion(s)	*	2		0.953
100	If the person is open to receiving information, the first aider should: - *Offer the person some information about substance use problems.	Panellist suggestion(s)	*	2		0.887
101	If the person is open to receiving information, the first aider should: - Provide some basic facts about substance use problems, e.g. how common they are, the associated risks, available treatments.	Panellist suggestion(s)	*	2		0.903
102	If the person is open to receiving information, the first aider should: - Help the person get some information on how to change their problem substance use	Panellist suggestion(s)	*	2		0.917
103	If the person is open to receiving information, the first aider should: - Discuss with the person some risks associated with problem substance use.	Panellist suggestion(s)	*	2		0.879
104	The first aider should offer to help the person get information on a range of local treatment options and allow the person to decide which would be most appropriate or useful for them	Literature		2		0.897
105	The first aider should be prepared to offer information for group support or self-help strategies if the person needs them.	Panellist suggestion(s)	*	2		0.903
106	The first aider should have some knowledge about cultural norms around substance use for the person they are assisting.	Literature		1	0.861166
107	The first aider should be aware that there are some ways of using substances that are less harmful than other ways.	Original guidelines (drug use)		1	0.889696
	4.2 Harm reduction
108	The first aider should have an understanding of harm reduction.	Panellist suggestion(s)	*	2		0.967
109	If the person is interested in harm reduction strategies, the first aider should ask if they can assist with this in any way.	Panellist suggestion(s)	*	2		0.933
110	If the person wants help to change their substance use, the first aider should ask what type of help and support they would find most helpful	Panellist suggestion(s)	*	2		0.963
111	The first aider should offer the person information about harm reduction strategies.	Panellist suggestion(s)	*	3			0.869
112	The first aider should encourage the person to avoid engaging in activities that may pose a risk to others while using substances, e.g. driving, working, and looking after children.	Panellist suggestion(s)	*	2		0.886
113	If the person is injecting drugs, the first aider should: - *tell the person that it is never ok to share injecting equipment (needles, syringes, tourniquets, filters, spoons, waters) with someone else, not even if they say they are clean, if they are family, or if the person knows them really well.	Literature		1	0.894458
114	If the person is injecting drugs, the first aider should: - *tell the person how they can find out about harm reduction programs, e.g. needle exchange programs, safe injecting rooms.	Literature		1	0.943678
Section 5: Supporting the person
	5.01 How to support the person if they are unwilling to change
115	If the person is unwilling to change their substance use, the first aider should: - *be patient while waiting for the person to accept they have a problem.	Literature		1	0.918678
116	If the person is unwilling to change their substance use, the first aider should: - *assure the person that the first aider will be there if the person wants help or to talk again in the future.	Literature		1	0.953571
117	If the person is unwilling to change their substance use, the first aider should: - *tell the person what behaviour they are willing to accept from the person, e.g. the first aider won’t accept the person coming to the first aider’s home for a social visit when they are intoxicated.	Literature		1	0.870279
118	If the person is unwilling to change their substance use, the first aider should not: - *try to control the person by bribing, nagging, threatening or crying.	Original guidelines (alcohol and drug use)		1	0.943268
119	If the person is unwilling to change their substance use, the first aider should not: - *take on the person's responsibilities except if not doing so would cause harm, e.g. to their own or other’s lives.	Original guidelines (alcohol and drug use)		1	0.875452
120	If the person is unwilling to change their substance use, the first aider should not: *- take responsibility for the person's recovery journey.	Panellist suggestion(s)	*	2		0.931
121	If the person is unwilling to change their substance use, the first aider should not: - *deny the person basic needs.	Original guidelines (drug use)		1	0.916297
122	If the person is unwilling to change their substance use, the first aider should not: - *cover up or make excuses for the person.	Original guidelines (alcohol and drug use)		1	0.905952
123	If the person is unwilling to change their substance use, the first aider should not: - *use substances with the person.	Original guidelines (alcohol and drug use)		1	0.87344
124	If the person is unwilling to change their substance use, the first aider should not: - *feel guilty or responsible for the person’s decision to keeping using substances.	Original guidelines (alcohol and drug use)		1	0.952791
125	If the person is unwilling to change their substance use, the first aider should not: - *use negative approaches such as lecturing the person or making them feel guilty as these are unlikely to promote change.	Original guidelines (drug use)		1	0.943268
	5.02 How to support the person if they are willing to change
126	The first aider should be aware that changing problem substance use is a process that takes time.	Original guidelines (drug use)		1	0.988506
127	The first aider should know that trying to cut back on substance use is hard, and the person may experience emotional and physical stress.	Literature		1	0.988506
128	The first aider should be aware that it is possible for the person to change their substance use.	Original guidelines (alcohol use)		1	0.940107
129	The first aider should be aware that substances can interfere with the person's normal thought processes making it difficult for the person to understand that change is necessary.	Literature		1	0.94922
130	The first aider should know that even doing small things to help can make a difference to the person’s substance use problems.	Literature		1	0.967077
131	The first aider should be aware that the person is the only one who can make the decision to change their substance use behaviour.	Original guidelines (alcohol use)		1	0.932964
132	The first aider should be aware that a person’s willpower is not always enough to help them overcome substance use problems.	Original guidelines (alcohol use)		1	0.971059
133	The first aider should be aware that detoxification is only part of recovery and lifestyle changes are required to change substance use behaviours.	Original guidelines (alcohol use)		1	0.967077
134	The first aider should be aware that it is not easy to change substance use habits.	Original guidelines (alcohol use)		1	0.978982
135	The first aider should be aware that changing habits takes time and repeated efforts.	Literature		1	0.955583
136	The first aider should be aware that giving advice alone may not help the person change their substance use behaviour.	Original guidelines (alcohol use)		1	0.977011
137	The first aider should be aware that they cannot force the person to accept help if they are not ready to do so.	Literature		1	0.990476
138	The first aider should be aware that if they maintain a good relationship with the person they may be able to have a beneficial effect on the person’s substance use problems.	Original guidelines (drug use)		1	0.869499
139	If the person wants to stop or reduce their substance use, the first aider should: - *inform the person of the range of supports that are available.	Original guidelines (drug use)		1	0.984524
140	If the person wants to stop or reduce their substance use, the first aider should: - *allow the person to decide which supports are most appropriate or useful for them.	Original guidelines (drug use)		1	1
141	If the person wants to stop or reduce their substance use, the first aider should: - *encourage the person to talk to someone they trust, e.g. a friend, family member or community support worker.	Original guidelines (drug use)		1	0.947619
142	The first aider should be aware that if the person has been drinking or using heavily for a long time, stopping suddenly can be very dangerous to their health.	Literature		1	1
143	The first aider should encourage the person to seek medical help if the person has been drinking or using heavily for long periods and decides to stop suddenly.	Literature		1	0.97303
144	If the person has been drinking for long periods, the first aider should tell them not to suddenly stop drinking without first seeking medical help to avoid the possibility of withdrawal which can be fatal.	Panellist suggestion(s)	*	2		0.97
145	The first aider should be positive and encouraging of any efforts the person makes to change their problem substance use.	Literature		1	0.982553
146	The first aider should encourage the person to keep trying if they have a setback.	Literature		1	0.982553
147	The first aider should help the person stay focused on positive goals that do not involve substances.	Literature		1	0.855624
148	The first aider should support and acknowledge the positive things the person does and achieves.	Literature		1	0.978982
149	The first aider should support and encourage any small changes or improvements in the person's substance use behaviour.	Literature		1	0.976601
	5.03 Encouraging other supports
150	The first aider should encourage the person to reach out to friends and family who support their efforts to change their substance use.	Original guidelines (alcohol use)		1	0.913136
151	The first aider should encourage the person to spend time with supportive family or friends who don't use substances.	Panellist suggestion(s)	*	2	0.842
152	The first aider should encourage the person to find ways of coping when they feel the urge to use substances, e.g. talking to someone they trust, participating in family or community activities.	Literature		1	0.939696
153	The first aider should encourage the person to talk to a friend or someone they trust about their problems, not just their substance use.	Literature		2		0.842
154	The first aider should discuss with the person realistic lifestyle changes they could adopt without overwhelming them with options	Panellist suggestion(s)	*	2		0.866
155	The first aider should know that trying to cut back on substance use is hard, and the person may experience emotional and physical stress.	Literature		1	0.971059
156	The first aider should support the positive choices that the person makes, e.g. playing sport or spending time with people that don’t use substances.	Literature		1	0.936125
	5.04 Managing social pressure
157	The first aider should recommend that the person have an "exit plan" they can use in social situations that may tempt them to use substances.	Panellist suggestion(s)	*	2		0.897
158	The first aider should reassure the person that they do not need to explain to others why they are not using substances	Literature		2		0.873
	5.05 Providing support with boundaries
159	The first aider should communicate a sense of hope and belief that the person can change their problem substance use.	Literature		1	0.964696
160	The first aider should not make excuses or cover up the behaviour of the person to protect them from the consequences of their substance use.	Literature		2		0.856
161	The first aider should establish boundaries of acceptable and unacceptable behaviour with the person.	Literature		1	0.963506
162	The first aider should discuss with the person the level of support they are willing to provide.	Literature		1	0.903612
	5.06 Healthy lifestyle
163	The first aider should encourage the person to try and get a good amount of sleep so their body can work to repair itself while they are trying to change their problem substance use.	Literature		2		0.859
164	The first aider should encourage the person to find healthy ways to feel good instead of using substances.	Literature		2		0.867
165	The first aider should encourage the person to do more of what keeps them feeling well, e.g. connecting with family or friends, enjoying favourite activities.	Literature		1	0.880213
	5.07 Disclosure
166	The first aider should not disclose the person’s problem substance use to a friend or family member unless: - *they have the person’s consent.	Literature		1	0.94803
167	The first aider should not disclose the person’s problem substance use to a friend or family member unless: - *the person is at risk of harm to themselves.	Literature		1	0.847619
168	The first aider should not disclose the person’s problem substance use to a friend or family member unless: - *the person is at risk of harming others.	Literature		1	0.853571
169	The first aider should not disclose the person’s problem substance use to a friend or family member unless: - *there is a child or young person being placed at risk because of the person’s problem substance use.	Literature		1	0.884524
170	The first aider should not disclose the person’s problem substance use to a professional unless: - *they have the person’s consent.	Literature		1	0.852053
171	The first aider should not disclose the person’s problem substance use to a professional unless: - *the person is at risk of harm to themselves.	Literature		1	0.905213
172	The first aider should not disclose the person’s problem substance use to a professional unless: - *the person is at risk of harming others.	Original guidelines (drug use)		1	0.92266
173	The first aider should not disclose the person’s problem substance use to a professional unless: - *there is a child or young person being placed at risk because of the person’s problem substance use.	Literature		1	0.932184
	5.08 Self-care for the first aider
174	If the first aider is feeling upset, overwhelmed, stressed or unwell after helping the person, they should use self-care strategies.	Literature		1	0.97303
175	The first aider should be aware that their own self-care is as important as the care offered to the person.	Literature		1	0.988506
176	The first aider should access informal and formal help sources themselves, and on behalf of the person, as then they will be more likely to maintain their important support-giving role.	Literature		1	0.868719
177	The first aider should be aware that alcohol and drug helplines are often an available support option ideal for supporters of people with substance use problems who feel stigmatised or prefer to remain anonymous.	Literature		1	0.933744
178	The first aider should have self-care strategies in place to enable them to best take care of themselves while offering support to the person.	Panellist suggestion(s)	*	2		1
Section 6: Supporting someone with a history of substance use problems
179	The first aider should be aware that the person may relapse once or several times before changing their substance use patterns.	Original guidelines (alcohol use)		1	0.988506
180	The first aider should know the difference between a lapse and a relapse.	Panellist suggestion(s)	*	2		0.872
181	The first aider should be aware that a person can experience a lapse without it turning into a relapse.	Panellist suggestion(s)	*	2		0.913
182	The first aider should be aware that recovery takes time; lapses and relapses can happen and be overcome.	Panellist suggestion(s)	*	2		0.979
183	If the person experiences a lapse or relapse, the first aider should not blame or shame them.	Panellist suggestion(s)	*	2		1
184	The first aider should know the stages of change and the process it takes for somebody to change their behaviour.	Literature		1	0.925041
185	The first aider should be aware of the different types of help needed at each stage of change.	Literature		1	0.858785
186	The first aider should know how to help a person who has relapsed.	Literature		1	0.898071
187	The first aider should ask the person if they have an emergency management plan and, if so, follow this.	Panellist suggestion(s)	*	2		0.863
188	The first aider should be aware that if the intoxicated person needs to be contained, sobering up shelters and drug and alcohol resource centres are preferable to police lock-ups, because they can help the person stay safe, learn about their drinking and its risks, and get some professional help.	Literature		1	0.898071
189	If the person has previously tried a treatment that didn't work, the first aider should encourage them to try seeking professional help again because new options may be available.	Literature		1	0.890887
190	The first aider should know that it may take some time to find a health professional with whom the person is able to establish a good relationship. If this is the case, the first aider should encourage the person not to give up.	Literature		1	0.963506
191	If the person's basic needs (e.g. food, housing) are not being met, the first aider should direct them to social welfare support.	Panellist suggestion(s)	*	2		0.92
Section 7: Professional help
	7.01 Approaching the person about professional help
192	The first aider should ask the person if they would like to get professional help.	Literature		1	0.933744
193	The first aider should encourage the person to seek professional help if they are interested in this.	Panellist suggestion(s)	*	2		0.99
194	The first aider should discuss with the person the benefits of professional help.	Literature		2		0.867
195	If the person is interested but unsure about getting professional help, the first aider should discuss the benefits of professional help with the person.	Panellist suggestion(s)	*	2		0.929
196	The first aider should be aware that it is common for people with substance use problems to resist seeking professional help.	Original guidelines (drug use)		1	0.934154
197	The first aider should be aware that there are effective interventions for substance use problems.	Original guidelines (drug use)		1	0.912726
198	The first aider should be aware of the range of treatment options and support services available such as education, counselling, therapy, rehabilitation and self-help groups.	Original guidelines (drug use)		1	0.961535
199	The first aider should be aware of what treatment options are available in the person's local area.	Literature		1	0.884195
200	The first aider should be aware that some treatment programs aim to have a substance-free lifestyle, while other programs aim to reduce the person's substance use.	Original guidelines (drug use)		1	0.917118
201	If the person is experiencing any symptoms of mental illness, the first aider should encourage the person to seek professional help, whether the symptoms are substance-related or not.	Literature		1	0.931773
202	The first aider should encourage the person to call emergency services if they have an adverse reaction while using substances.	Original guidelines (drug use)		1	0.957553
	7.02 Encouraging professional help
203	The first aider should explain to the person that there are several treatment approaches available.	Original guidelines (alcohol use)		1	0.924631
204	The first aider should ask the person about their preferred sources of help.	Panellist suggestion(s)	*	2		0.95
205	The first aider should not pressure the person into a single type of treatment.	Literature		1	0.957553
206	The first aider should be prepared for the person to respond negatively when professional help is suggested.	Original guidelines (drug use)		1	0.890928
207	The first aider should not use a confrontational or coercive approach when trying to get the person to seek professional help.	Literature		1	0.982553
208	The first aider should give the person information about local options for professional help.	Original guidelines (alcohol use)		1	0.839327
209	If the person is experiencing both problems with substance use and mental health, the first aider should support the person to get help for both.	Panellist suggestion(s)	*	3			0.957
	7.03 If the person is unwilling to seek professional help
210	The first aider should be aware that the person cannot be forced to get professional help except under certain circumstances, e.g. if a violent incident results in the police being called or following a medical emergency.	Original guidelines (alcohol use)		1	0.944089
211	If the person is unwilling to seek professional help, the first aider should: - *not use negative approaches to get the person to seek professional help such as threats, accusations, nagging or ridiculing.	Original guidelines (drug use)		1	0.978982
212	If the person is unwilling to seek professional help, the first aider should: - *be aware that it is ultimately the person’s decision to get professional help.	Original guidelines (alcohol and drug use)		1	0.982553
213	If the person is unwilling to seek professional help, the first aider should: - *be prepared to talk to the person again in the future.	Original guidelines (alcohol and drug use)		1	0.942077
214	If the person is unwilling to seek professional help, the first aider should: - *be patient and remain optimistic because opportunities will present themselves to suggest professional help again.	Original guidelines (drug use)		1	0.926642
215	If the person is unwilling to seek professional help, the first aider should: - *continue to suggest professional help to the person if they are putting themselves or others at risk of harm.	Original guidelines (alcohol use)		1	0.852381
216	The first aider should be aware that the person may only accept professional help when the consequences of their substance use become serious enough.	Literature		1	0.847291
217	The first aider should not feel like they have failed if the person does not seek professional help.	Literature		1	0.971059
218	The first aider should give the person a card or phone number of a service they can use when they feel ready.	Literature		1	0.866297
	7.04 Addressing barriers and supporting help seeking
219	The first aider should be aware that waiting lists can pose a barrier to accessing professional help, and the person may need to explore alternative treatment options, e.g. online treatment.	Panellist suggestion(s)	*	2		0.963
220	The first aider should be aware that cost can pose a barrier to accessing professional help, and they may need help to find affordable options.	Panellist suggestion(s)	*	2		95%%
221	The first aider should be compassionate and patient while waiting for the person to accept they need help.	Original guidelines (alcohol use)		1	0.94766
222	The first aider should explain to the person that you don’t need to be an ‘alcoholic’ or 'addict' to benefit from talking to a professional.	Literature		1	0.81991
223	The first aider should explain that the goal of professional help may be to help the person to find ways to reduce their substance use, rather than to make the person quit altogether.	Literature		1	0.885345
224	The first aider should reassure the person that professional help is confidential.	Original guidelines (alcohol and drug use)		1	0.958744
225	The first aider should tell the person that there is no shame in getting help to change their problem substance use.	Literature		1	0.865148
226	The first aider should be aware that the person may have experienced stigma and discrimination and this may be a barrier to seeking further help.	Panellist suggestion(s)	*	2		0.979
Section 8: Interventions
227	The first aider should be aware there is no evidence to suggest that confrontational interventions effectively convince people they have a problem or motivate them to change	Literature		2		0.9
228	The first aider should be aware that an intervention may not be successful.	Literature		1	0.84
229	The first aider should be aware the person may respond negatively to the intervention.	Literature		1	0.86
Section 9: Crisis situations
	9.01 Recognising a crisis
230	The first aider should be able to recognise the signs of intoxication.	Original guidelines (alcohol and drug use)		1	0.954482
231	The first aider should be able to recognise the signs of a substance-related medical emergency.	Original guidelines (alcohol use)		1	0.989583
232	The first aider should be aware that symptoms of other medical conditions can mimic the symptoms of substance affected states.	Original guidelines (alcohol use)		1	0.953533
233	The first aider should be aware that the effects of substances vary from person to person depending on a number of factors, e.g. speed of consumption, whether they have eaten anything, body size and age.	Original guidelines (alcohol and drug use)		1	0.982035
234	The first aider should be aware that the amount of substances that causes poisoning or an overdose is different for every person.	Original guidelines (alcohol use)		1	0.988095
235	The first aider should be able to recognise when the physical condition of a person who has been using substances is getting worse (e.g. they become unconscious, start vomiting uncontrollably), and call emergency services.	Literature		1	1
236	The first aider should remove themselves from any crisis situation where they feel unsafe and call for appropriate emergency or crisis services.	Panellist suggestion(s)	*	2		0.993
	9.02 Intoxiction - how to communicate
237	If the person is intoxicated, the first aider should: - *stay calm.	Original guidelines (alcohol and drug use)		1	0.990476
238	If the person is intoxicated, the first aider should: - *talk with them in a calm, reassuring and respectful manner.	Original guidelines (alcohol and drug use)		1	0.994048
239	If the person is intoxicated, the first aider should: - *talk with them using simple, clear language and repeating when necessary.	Original guidelines (alcohol and drug use)		1	0.994048
240	The first aider should be aware that the intoxicated person may overreact to negative words; therefore, the first aider should use positive words (such as ‘stay calm’) instead of negative words (such as ‘don’t fight’).	Original guidelines (alcohol use)		1	0.879202
241	The first aider should not: - *laugh at, make fun of, or provoke the intoxicated person.	Original guidelines (alcohol use)		1	0.976601
242	The first aider should not: - *speak in an angry manner.	Original guidelines (drug use)		1	0.976601
243	The first aider should not: - *attempt to engage the intoxicated person in a serious conversation about their substance use.	Original guidelines (alcohol use)		1	0.909546
	9.03 Monitor for danger
244	The first aider should assess the situation for potential dangers and ensure that the intoxicated person, themselves and others are safe.	Original guidelines (alcohol and drug use)		1	0.988506
245	The first aider should monitor the intoxicated person and their environment to prevent injury.	Original guidelines (alcohol use)		1	0.959154
246	The first aider should ask the intoxicated person what medications and substances they have taken, in case the person’s condition deteriorates into a medical emergency.	Original guidelines (alcohol use)		1	0.969987
247	If the person is affected by substances, the first aider should try to maintain a safe distance and try to appear non-threatening.	Literature		2		0.883
248	The first aider should be aware that substance use can mask pain from injuries.	Original guidelines (alcohol use)		1	0.922069
249	The first aider should watch the intoxicated person for signs of increasing aggression.	Original guidelines (alcohol use)		1	0.898851
	9.04 Keep the person safe
250	The first aider should stay with the intoxicated person or ensure they are not left alone.	Original guidelines (alcohol use)		1	0.847991
251	The first aider should be aware that when intoxicated the person may engage in a wide range of risky activities, such as having unprotected sex, arguments or fights, or driving a car.	Original guidelines (alcohol use)		1	0.892338
252	The first aider should organise a safe mode of transport for the intoxicated person.	Original guidelines (alcohol use)		1	0.82619
253	The first aider should be aware that the intoxicated person may be at risk of being a victim of crime.	Literature		1	0.886252
	9.05 Awareness of the impact of intoxication
254	The first aider should be aware that illicit substances can have unpredictable effects as they are not manufactured in a controlled way.	Original guidelines (drug use)		1	0.943678
255	The first aider should be aware that it is often difficult to differentiate between the effects of different substances on behaviour.	Original guidelines (drug use)		1	0.89654
256	The first aider should be aware that only time will reverse the effects of alcohol intoxication.	Original guidelines (alcohol use)		1	0.854763
257	The first aider should be aware that drinking black coffee, sleeping, walking and cold showers will not reverse the effects of intoxication.	Original guidelines (alcohol use)		1	0.850036
	9.06 Medical emergencies
258	The first aider should know the local emergency services physical first aid guidelines for intoxication and overdose.^	Literature		1	0.955958
259	The first aider should be able to recognise the symptoms of substance use withdrawal.^	Original guidelines (alcohol use)		1	0.866636
260	The first aider should seek emergency help if the person displays symptoms of severe withdrawal.^	Original guidelines (alcohol use)		1	0.958744
	9.07 What to do if the person is aggressive
261	The first aider should not stay with the person if the first aider’s own safety is at risk.	Original guidelines (drug use)		2		0.956
262	If the person becomes aggressive, the first aider should: - *assess the risks to themselves, the person and others, before trying to assist.	Original guidelines (drug use)		1	0.976385
263	If the person becomes aggressive, the first aider should: - *prioritise their own safety.	Original guidelines (drug use)		1	0.976385
264	If the person becomes aggressive, the first aider should: - *keep a safe distance from the person.	Literature		1	0.941275
265	If the person becomes aggressive, the first aider should: - *if inside, try to keep the exits clear so that the person does not feel penned in and the first aider and others can get away easily if needed.	Original guidelines (drug use)		1	0.976385
266	If the person becomes aggressive, the first aider should: - *consider taking a break from the conversation to allow the intoxicated person a chance to calm down.	Original guidelines (alcohol use)		1	0.948689
267	If the person becomes aggressive, the first aider should: - *talk to the person in a calm, non-confrontational manner.	Original guidelines (drug use)		1	0.978982
268	If the person becomes aggressive, the first aider should: - *try to remain as calm as possible.	Original guidelines (alcohol use)		1	0.978982
269	If the person becomes aggressive, the first aider should: - *speak slowly and confidently.	Original guidelines (alcohol and drug use)		1	0.976601
270	If the person becomes aggressive, the first aider should: - *repeat things if necessary.	Literature		1	0.967488
271	If the person becomes aggressive, the first aider should: - *avoid asking too many questions, as it could make the person more angry.	Literature		1	0.929743
272	If the person becomes aggressive, the first aider should: - *speak with a gentle, caring tone of voice.	Original guidelines (alcohol use)		1	0.933594
273	If the person becomes aggressive, the first aider should: - *try not to provoke the person.	Original guidelines (drug use)		1	0.978982
274	If the person becomes aggressive, the first aider should: - *avoid arguing with the intoxicated person.	Original guidelines (alcohol use)		1	0.988506
275	If the person becomes aggressive, the first aider should: - *avoid displaying nervous behaviour, e.g. shuffling their feet, fidgeting or making abrupt movements.	Literature		1	0.90091
276	If the person becomes aggressive, the first aider should: - *tell the person what they are going to do before doing it, e.g. calling for help or asking others to leave.	Literature		1	0.875821
277	If the person becomes aggressive, the first aider should: - *try to provide the person with a quiet environment away from noise and other distractions.	Original guidelines (drug use)		1	0.870559
278	If the person becomes aggressive, the first aider should: - *reassure the person that they are there to help.	Literature		1	0.945649
279	If the person becomes aggressive, the first aider should: - *acknowledge the person's agitation, e.g. "I can see that you are upset."	Literature		1	0.902255
280	If the person becomes aggressive, the first aider should: - *ask the person what they want and then repeat what they requested.	Literature		1	0.914457
281	If the person becomes aggressive, the first aider should: - *make sure the area is safe as possible, e.g. removing dangerous objects.	Literature		1	0.966861
282	If the person becomes aggressive, the first aider should: - *try and use the person's name, e.g. "Jason, can you tell me what is going on for you?"	Literature		1	0.938595
283	If the person becomes aggressive, the first aider should: - *try to maintain open body language.	Panellist suggestion(s)	*	2		0.959
284	The first aider should continually reassess if what they are doing is helping; if not, then they should try something different.	Literature		1	0.9221
285	The first aider should get help if the person is going to hurt themselves or someone else.	Literature		1	0.988506
286	The first aider should only call the police if all other avenues of de-escalation have been exhausted and the person is at risk of harming themselves or others.	Literature		2		0.839
287	If violence occurs, the first aider should seek the appropriate emergency assistance.	Original guidelines (alcohol use)		1	0.955366
	9.08 Adverse psychological reactions
288	The first aider should be aware it can be difficult to differentiate between the symptoms of mental illness and substance-affected behaviour.	Original guidelines (drug use)		1	0.939957
289	The first aider should monitor the person in case their psychological state deteriorates.	Original guidelines (drug use)		1	0.882755
290	The first aider should be aware that, when intoxicated, the person may be at higher risk of attempting suicide.	Literature		1	0.929781
291	The first aider should monitor for signs that the intoxicated person is suicidal.	Literature		1	0.96085
292	The first aider should be aware of the Mental Health First Aid Guidelines for how to assist someone with suicidal thoughts or behaviours.	Literature		1	0.988506
293	If the affected person is anxious and panicky, the first aider should take them to a quiet environment away from crowds, loud noise and bright lights.	Original guidelines (drug use)		1	0.816176
294	The first aider should be aware of the Mental Health First Aid Guidelines for how to assist someone experiencing a panic attack.	Literature		1	0.977011
295	The first aider should know how to help the affected person if they are experiencing psychosis or psychotic symptoms.	Original guidelines (drug use)		1	0.913107
296	The first aider should be aware that psychotic symptoms could be substance-related.	Original guidelines (drug use)		1	0.955993
297	The first aider should be aware of the Mental Health First Aid Guidelines for how to assist someone experiencing psychosis or psychotic symptoms.	Literature		1	0.92589
Section 10: Adolescents
298	The first aider should be aware of the impact of substances on the development of the adolescent.	Literature		1	0.92
299	The first aider should discuss with the adolescent how substance use can lead to substance use problems.	Panellist suggestion(s)	*	2		0.873
300	The first aider should discuss the health risks and potential consequences of using substances with the adolescent.	Panellist suggestion(s)	*	2		0.923

## Sheet: 2023 Rejected statements
2023 Substance Use Problems Guidelines: Rejected helping statements
#	Statement	Statement developed from:	New in Round 2	Round Rejected	Round 1 rejection ratings			Round 2 rejection ratings			Round 2 rejection ratings
					Lived experience	Support people	Professional	Lived experience	Support people	Professional	Lived experience	Support people	Professional
Section 1: What should the first aider know about substance use problems?
Section 2: When does the person need help?
1	The first aider should respect the person’s privacy, e.g. should not search through their things to look for signs of substance use.	Literature		1	0.767857	0.571429	0.758621
2	If the first aider becomes aware that the person’s substance use is placing the safety of others (e.g. partner or family members) at risk, the first aider's priority should be to keep these people safe.	Literature		2				0.62	0.794118	0.583333
3	The first aider should know the following warning signs for recognising substance use problems: - *The person is secretive about their substance use.	Literature		1	0.660714	0.8	0.689655
4	The first aider should know the following warning signs for recognising substance use problems: - *The person plays down how much they use substances.	Literature		2				0.78	0.853	0.75
5	The first aider should know the following warning signs for recognising substance use problems: - *The person is in debt because of the amount of money they spend on substance use.	Original guidelines (alcohol use)		1	0.607143	0.6	0.655172
6	The first aider should know the following warning signs for recognising substance use problems: - *The person behaves irrationally	Literature		2				0.74	0.882353	0.833333
7	The first aider should know the following warning signs for recognising substance use problems: - *The person behaves in uncharacteristic ways.	Panellist suggestion(s)	*	3							0.76087	0.818182	0.833333
8	The first aider should know the following warning signs for recognising substance use problems: - *The person evades questions about their substance use or looks uncomfortable when responding.	Literature		1	0.589286	0.742857	0.758621
9	The first aider should know the following warning signs for recognising substance use problems: - *The person is unwilling to consider that their substance use is a problem.	Literature		1	0.589286	0.771429	0.655172
10	The first aider should know the following warning signs for recognising substance use problems: - *The person reacts angrily when it is suggested that they have a substance use problem.	Literature		1	0.571429	0.8	0.655172
11	The first aider should know the following warning signs for recognising substance use problems: - *The person has a lack of interest in their personal appearance.	Literature		1	0.392857	0.628571	0.586207
12	The first aider should know the following warning signs for recognising substance use problems: - *The person has a lack of interest in social activities.	Literature		1	0.5	0.657143	0.482759
13	The first aider should know the following warning signs for recognising substance use problems: - *The person has a lack of interest in previously enjoyed hobbies.	Literature		1	0.678571	0.685714	0.655172
14	The first aider should know the following warning signs for recognising substance use problems: - *The person spends increasingly less time with family and friends.	Panellist suggestion(s)	*	3							0.804348	0.90625	0.75
15	The first aider should know the following warning signs for recognising substance use problems: - *The person is neglecting their responsibilities.	Literature		2				0.8	0.765	0.917
16	The first aider should know the following warning signs for recognising substance use problems: - *The person frequently uses the substance.	Literature		1	0.642857	0.857143	0.758621
17	The first aider should know the following warning signs for recognising substance use problems: - *The person's lifestyle suddenly changes, e.g. staying out late at night.	Literature		1	0.553571	0.742857	0.724138
18	The first aider should know the following warning signs for recognising substance use problems: - *The person does not recall events.	Literature		2				82.0%%	0.706	0.792
19	The first aider should describe the person’s substance use behaviour to a professional to see whether they would consider it a problem.	Literature		1	0.517857	0.6	0.62069
Section 3: Approaching the person
20	The first aider should be aware the person may feel more comfortable seeking support from someone with lived experience of substance use problems who they can relate to.	Panellist suggestion(s)	*	2				0.96	0.735294	0.541667
21	The first aider should consider contacting someone with lived experience of substance use problems before contacting a health professional to determine how best to approach the person about their concerns.	Panellist suggestion(s)	*	2				0.52	0.294118	0.125
22	The first aider should always seek professional advice when considering how best to approach the person.	Panellist suggestion(s)	*	2				0.36	0.264706	0.5
23	The first aider should be aware that they can consult with family and friends to determine how to frame the conversation with the person.	Literature		1	0.410714	0.571429	0.448276
24	Before approaching the person, the first aider should find someone who knows the person to help the first aider practice their approach.	Literature		1	0.160714	0.2	0.0689655
25	The first aider should prepare some specific examples of behaviours that they can use to show the person why they are worried.	Literature		1	0.696429	0.714286	0.655172
26	Before approaching the person, the first aider should think about their concerns and write them down in a list.	Literature		1	0.428571	0.314286	0.310345
27	The first aider should gather information about problem substance use to help them understand and approach the issue.	Literature		1	0.821429	0.657143	0.931034
28	If the first aider finds it too difficult to approach the person, they should write a short letter to the person explaining how they feel.	Literature		1	0.0892857	0.171429	0.0689655
29	If the person denies they have a problem, the first aider should be persistent in showing their concern.	Literature		1	0.142857	0.485714	0.241379
30	The first aider should be aware that the person may underestimate the amount that they drink or use drugs.	Literature		1	0.660714	0.942857	0.896552
31	The first aider should talk to the person when they are not affected by substances.	Literature		1	0.553571	0.657143	0.655172
32	The first aider should speak to the person when they are not affected by substances if possible.	Panellist suggestion(s)	*	2				0.52	0.705882	0.708333
33	If the first aider is only able to speak to the person while they are affected by substances, the first aider should try to approach them when they are in a lucid, co-operative state.	Panellist suggestion(s)	*	2				0.82	0.617647	0.833333
34	The first aider should approach the person in a setting where there are no substances available or where the person will not be tempted to use or drink.	Literature		1	0.428571	0.628571	0.551724
35	The first aider should use concrete examples about how the person's substance use affects the first aider.	Literature		1	0.571429	0.628571	0.62069
36	The first aider should use open questions that encourage the person to think about their substance use, e.g. "What do you think about your alcohol use? How do you think you can change it?".	Literature		2				0.9	73.5	95.8
37	The first aider should try to keep the focus of the conversation on the person's substance use if other issues are raised.	Panellist suggestion(s)	*	2				0.48	0.352941	0.5
38	The first aider should ask the person about their substance use behaviour, e.g. about how much alcohol or drugs the person tends to use.	Original guidelines (alcohol use)		1	0.535714	0.514286	0.62069
39	The first aider should ask the person about the reasons for their substance use.	Panellist suggestion(s)	*	2				0.42	0.558824	0.333333
40	The first aider should try to understand why the person uses substances by asking what they do and don't like about using substances.	Literature		1	0.75	0.714286	0.689655
41	The first aider should express their concern about how the person is behaving.	Literature		1	0.535714	0.685714	0.62069
42	The first aider should explain how they're feeling to the person and how the person's substance use is affecting the first aider.	Literature		1	0.267857	0.428571	0.413793
43	The first aider should ask the person if they are aware of the risks associated with substance use problems.	Literature		1	0.517857	0.657143	0.862069
44	The first aider should encourage the person to talk about any problems in their life that may be contributing to their substance use.	Literature		1	0.714286	0.742857	0.62069
45	The first aider should ask the person whether they have made any attempts to change their substance use in the past.	Literature		1	0.678571	0.685714	0.793103
46	The first aider should discuss with the person that stopping or reducing substance use is hard, it may be painful, and it takes time.	Literature		2				0.78	0.735294	0.75
47	The first aider should advise the person that alcohol may interact with other drugs (illicit or prescribed) in an unpredictable way which may lead to a medical emergency.	Original guidelines (alcohol use)		2				0.76	0.970588	1
48	The first aider should tell the person that only they can take responsibility for reducing their substance intake.	Original guidelines (alcohol use)		1	0.625	0.542857	0.62069
49	The first aider should encourage the person to take responsibility for their actions and deal with consequences in order to achieve long-term change.	Literature		1	0.464286	0.485714	0.482759
50	The first aider should avoid: - *exploring the person's reasons for using substances.	Literature		1	0.285714	0.342857	0.344828
51	The first aider should try to avoid self-disclosure that brings the focus away from the person.	Panellist suggestion(s)	*	2				0.44	0.588235	0.583333
52	If the first aider has their own lived experience with substance use, they should not discuss it with the person.	Panellist suggestion(s)	*	2				0.08	0.147059	0.25
53	If the person does not believe they have a problem, the first aider should: - *suggest activities they can do with the person that the person might be responsive to, e.g. reviewing brochures or videos together, both attending a meeting with a professional or a self-help group.	Literature		1	0.482143	0.542857	0.517241
54	If the person does not believe they have a problem, the first aider should continue to provide social support.	Panellist suggestion(s)	*	3							0.804348	0.848485	0.708333
55	If the person is pregnant or breastfeeding, the first aider should: - *strongly encourage them to stop using substances while pregnant or breastfeeding.	Literature		1	0.660714	0.828571	0.689655
56	The first aider should encourage the person to cut down on their substance use.	Literature		1	0.535714	0.628571	0.62069
57	The first aider should provide the person with some information about how to cut down on their substance use.	Literature		2				0.6	0.676471	0.583333
58	The first aider should discuss ways the person could use substances without it impacting negatively on others.	Literature		1	0.553571	0.4	0.586207
59	The first aider should discuss ways the person could use substances without it impacting negatively on others.	Literature		1	0.553571	0.371429	0.517241
Section 4: Providing information
60	The first aider should provide some basic facts about substance use problems, e.g. how common they are, the associated risks, available treatments.	Literature		1	0.803571	0.685714	0.931034
61	The first aider should offer the person some information about substance use problems.	Literature		1	0.642857	0.542857	0.896552
62	The first aider should help the person get some information on how to change their problem substance use.	Literature		1	0.660714	0.6	0.689655
63	The first aider should discuss with the person some risks associated with problem substance use.	Literature		1	0.732143	0.6	0.827586
64	The first aider should offer to help the person get information on: - *online screening questionnaires.	Literature		1	0.446429	0.457143	0.448276
65	If the person is open to receiving information, the first aider should: - Offer to help the person get information on online screening questionnaires.	Panellist suggestion(s)	*	2				0.58	0.5	0.791667
66	The first aider should offer to help the person get information on: - *information about self-help strategies, e.g. reading books about changing substance use, or attending a support group.	Literature		1	0.75	0.628571	0.793103
67	The first aider should encourage the person to use a self-help method or join a support group program, e.g. Alcoholics Anonymous (AA).	Literature		1	0.5	0.4	0.448276
68	The first aider should have some knowledge of local, state and national laws around substance use and possession.	Literature		1	0.589286	0.571429	0.586207
69	The first aider should tell the person that cutting back on their use of substances may be helpful.	Literature		1	0.553571	0.428571	0.724138
70	The first aider should tell the person that some people are able to cut back and use small amount of substance in the future without any problems.	Literature		1	0.321429	0.142857	0.241379
71	The first aider should encourage the person to find some information on how to reduce the harms associated with their problem substance use.	Literature		1	0.785714	0.685714	0.758621
72	If the person using opioids, the first aider should discuss with the person the benefits of having naloxone accessible	Panellist suggestion(s)	*	2				0.78	0.558824	0.791667
73	The first aider should provide the person with information about harm reduction strategies.	Literature		2				0.74	0.764706	0.75
74	If the person's substance use problems include alcohol: - *the first aider should be familiar with any national drinking guidelines on reducing health risks.	Original guidelines (alcohol use)		1	0.589286	0.771429	0.793103
75	If the person's substance use problems include alcohol: -*the first aider should ask the person if they would like some tips on reducing their health risks when drinking.	Original guidelines (alcohol use)		2				0.72	0.882353	0.958333
Section 5: Supporting the person
76	If the person is unwilling to change their substance use, the first aider should: - *give the person a clear message that changing their substance use is the best option.	Literature		1	0.25	0.485714	0.37931
77	If the person is unwilling to change their substance use, the first aider should: - *tell the person they are concerned about their continuing substance use.	Literature		1	0.625	0.857143	0.827586
78	If the person is unwilling to change their substance use, the first aider should: - *tell the person that substance use is never completely safe.	Literature		1	0.517857	0.6	0.758621
79	If the person is unwilling to change their substance use, the first aider should: - *be aware that if they continue to be supportive they may be able to help the person change their problem substance use in the future.	Literature		1	0.767857	0.685714	0.758621
80	If the person is unwilling to change their substance use, the first aider should: - *explain the consequences of continuing with their current substance use behaviours.	Literature		1	0.410714	0.542857	0.655172
81	The first aider should discuss with the person that using substances to escape problems just makes the problems worse.	Literature		1	0.339286	0.314286	0.551724
82	If the person is unwilling to change their substance use, the first aider should not: - *provide the person with money to buy substances.	Literature		1	0.678571	0.857143	0.862069
83	If the person is unwilling to change their substance use, the first aider should not: - *get involved with helping the person obtain substances, e.g. driving the person to meet a dealer	Literature		2				0.72	0.705882	0.958333
84	If the person wants to stop or reduce their substance use, the first aider should encourage the person to seek professional advice before they change their substance use behaviour.	Literature		2				0.72	0.794118	0.833333
85	The first aider should warn the person that not all family and friends will be supportive of their efforts to change their substance use	Original guidelines (alcohol use)		2				0.62	0.588235	0.625
86	The first aider should suggest the person connect with other people's recovery stories, e.g. in-person support groups, consumer events, or online.	Panellist suggestion(s)	*	2				0.84	0.705882	0.541667
87	The first aider should encourage the person to speak to people who have stopped using substances.	Literature		1	0.75	0.628571	0.413793
88	The first aider should encourage the person to spend time with family or friends that don't use substances.	Literature		1	0.803571	0.628571	0.655172
89	The first aider should offer to help the person find support from others who have had personal experience of substance use problems and successful recovery.	Literature		1	0.821429	0.571429	0.482759
90	The first aider should encourage the person not to push away the people who worry or complain about their substance use, as these people are a potential source of support.	Literature		1	0.571429	0.428571	0.413793
91	The first aider should encourage the person to take up a hobby or new interest to take their mind off substance use.	Literature		1	0.732143	0.485714	0.62069
92	The first aider should suggest to the person that they reconnect with past hobbies or interests.	Panellist suggestion(s)	*	2				0.7	0.588235	0.791667
93	The first aider should have an understanding of the different substances used in the person's community.	Literature		2				0.82	0.735294	0.833333
94	The first aider should encourage the person to be strong and say no when they don't want to take substances.	Literature		1	0.678571	0.571429	0.586207
95	The first aider should work with the person to think of ways to say no when offered substances, e.g. “I don’t feel like it”, "I don't feel well", "I am taking medication” or volunteer to be the designated driver.	Original guidelines (alcohol use)		1	0.732143	0.685714	0.62069
96	The first aider should reassure the person that saying no to substances will get easier the more they do it.	Literature		1	0.714286	0.628571	0.689655
97	The first aider should suggest the person try to stay away from people who pressure them to use substances.	Literature		2				0.9	0.882353	0.791667
98	The first aider should suggest that, when under pressure to drink, the person can always pour themselves a soft drink and let others assume it is a mixed drink.	Literature		1	0.535714	0.571429	0.448276
99	The first aider should tell the person that the people who care about them will accept their decision not to use.	Original guidelines (alcohol use)		1	0.839286	0.657143	0.62069
100	The first aider should tell the person that the people who care about their well-being will accept their decision not to use.	Literature		3							0.73913	0.727273	0.5
101	The first aider should find ways to support the person without supporting their substance use, e.g. buy the person food rather than giving them money.	Literature		1	0.571429	0.628571	0.655172
102	If the person refuses the first aider's help, the first aider should make sure the person is aware of the consequences of making that decision, e.g. they cannot meet with the first aider while under the influence of substances.	Literature		1	0.571429	0.6	0.551724
103	The first aider should encourage the person to eat healthily so their body can be strong while they are trying to change their problem substance use.	Literature		2				0.82	0.794118	0.916667
104	The first aider should encourage the person to find healthy ways to feel good instead of using substances.	Literature		1	0.785714	0.714286	0.689655
105	The first aider should not disclose the person’s problem substance use to a friend or family member unless: - *the person is a child or young person.	Literature		1	0.75	0.742857	0.62069
106	The first aider should not disclose the person's problem substance use to another adult unless the person is a child or adolescent.	Panellist suggestion(s)	*	2				0.74	0.470588	0.583333
107	The first aider should not disclose the person’s problem substance use to a professional unless the person is a child or adolescent up to 18 years.	Panellist suggestion(s)	*	2				0.58	0.411765	0.333333
108	The first aider should not disclose the person’s problem substance use to a professional unless the person is a child or young person	Literature		2				0.52	0.352941	0.375
Section 6: Supporting someone with a history of substance use problems
109	The first aider should develop a clear, written plan for what to do in the case of an emergency related to the person's substance use, and, if required, involve a mental health professional in developing the plan.	Literature		1	0.75	0.685714	0.724138
110	If the person has previously tried a treatment that didn't work, the first aider should encourage them to consider peer support options.	Panellist suggestion(s)	*	2				0.84	0.617647	0.416667
111	If the first aider feels they cannot support the person further or needs a break, they should suggest the person uses a helpline for support.	Panellist suggestion(s)	*	2				0.82	0.647059	0.708333
Section 7: Professional help
112	The first aider should encourage the person to seek professional help.	Literature		1	0.571429	0.857143	0.896552
113	The first aider should be aware that the sooner professional help commences, the better the person’s chances for recovery.	Literature		2				0.68	0.676471	0.75
114	The first aider should tell the person that it takes courage to ask for, and to accept, professional help.	Literature		2				0.8	0.941176	0.75
115	The first aider should offer to accompany the person to appointments with professionals.	Literature		1	0.571429	0.6	0.517241
116	The first aider should offer to accompany the person to appointments with professionals if appropriate to the relationship.	Panellist suggestion(s)	*	2				0.66	0.676471	0.666667
117	If the person seeks professional help, the first aider should follow up with the person to see how the appointment went.	Literature		1	0.767857	0.657143	0.724138
118	If the person seeks professional help, the first aider should follow up with them to see how the appointment went, if appropriate to the relationship.	Panellist suggestion(s)	*	3							0.956522	0.848485	0.75
119	If the person does not want to get help for their substance use problems, the first aider should encourage the person to get a medical check-up.	Literature		1	0.571429	0.685714	0.62069
120	If the person is reluctant to seek professional help for their substance use problem, the first aider should encourage them to seek help for any other impacts that substance use is having on their lives, e.g. relationship problems, aggression or financial problems.	Literature		2				0.84	0.852941	0.75
121	If the person is unwilling to seek in-person professional help, the first aider should suggest telehealth services as an option.	Literature		1	0.678571	0.8	0.689655
122	If the person does not want professional help, the first aider should respect their decision.	Literature		2				1	0.794118	1
Section 8: Interventions
123	The first aider should not organise an intervention.	Literature		1	0.535714	0.457143	0.517241
124	The first aider should consult a health professional before carrying out an intervention.	Literature		1	0.625	0.571429	0.413793
125	The first aider should not try to carry out an intervention.	Panellist suggestion(s)	*	3							0.782609	0.787879	0.666667
126	The first aider should be aware that the goal of an intervention is to: - *make the person aware of the negative consequences of the substance use problems.	Literature		1	0.625	0.485714	0.689655
127	The first aider should be aware that the goal of an intervention is to: - *encourage the person to get professional help.	Literature		1	0.660714	0.6	0.655172
128	The first aider should be aware that the goal of an intervention is to: - *get the person to agree to enter into a treatment program.	Literature		1	0.464286	0.342857	0.275862
129	The first aider should carry out an intervention if the person: - *is unwilling to discuss their substance use problems.	Literature		1	0.107143	0.142857	0.0689655
130	The first aider should carry out an intervention if the person: - *continues to make excuses for their erratic behaviours.	Literature		1	0.125	0.2	0.310345
131	The first aider should carry out an intervention if the person: - *refuses to admit they have a problem.	Literature		1	0.125	0.2	0.172414
132	The first aider should carry out an intervention if the person: - *is unwilling to seek professional help.	Literature		1	0.125	0.171429	0.137931
133	If the first aider is carrying out an intervention they should: - *plan it well beforehand.	Literature		1	0.535714	0.542857	0.551724
134	If the first aider is carrying out an intervention they should: - *choose a time and place when the person is least likely to be affected by substances.	Literature		1	0.535714	0.628571	0.551724
135	The first aider should not let the person know about the intervention beforehand.	Literature		1	0.160714	0.228571	0.103448
136	Before running an intervention with the person, the first aider should: - *gather information about the extent of the person's problem.	Literature		1	0.553571	0.628571	0.448276
137	Before running an intervention with the person, the first aider should: - *research the person's type of problem and treatment programs.	Literature		1	0.607143	0.6	0.517241
138	Before running an intervention with the person, the first aider should: - *initiate arrangements to enrol the person in a specific treatment program.	Literature		1	0.303571	0.285714	0.137931
139	If the first aider is carrying out an intervention they should: - *present the person with different options for professional treatment.	Literature		1	0.625	0.571429	0.655172
140	If the first aider is carrying out an intervention they should: - *form an intervention team of people who will personally participate in the intervention.	Literature		1	0.5	0.542857	0.310345
141	If the first aider is carrying out an intervention they should: - *make sure that everyone that will be involved in the intervention has the same information about the person's substance use and what will happen at the intervention.	Literature		1	0.535714	0.571429	0.413793
142	If the first aider is carrying out an intervention they should: - *hold a rehearsal intervention with those that will be involved and decide details of how the intervention will run.	Literature		1	0.428571	0.342857	0.241379
143	The first aider should include people that are important in the person's life, e.g. friends and family.	Literature		1	0.517857	0.542857	0.241379
144	During the planned intervention, the first aider should: - *provide specific examples of the person's behaviours and their impact on the person, as well as the person's family and friends.	Literature		1	0.464286	0.542857	0.517241
145	During the planned intervention, the first aider should: - *tell the person what they will do if they refuse to accept treatment.	Literature		1	0.267857	0.257143	0.172414
146	During the planned intervention, the first aider should: - *try to get the person to make an on-the-spot decision.	Literature		1	0.107143	0.0857143	0.0689655
147	During the planned intervention, the first aider should: - *give the person a few days to weigh their options for seeking professional help.	Literature		1	0.267857	0.371429	0.37931
Section 9: Crisis situations
148	If the person is experiencing a crisis, the first aider should discourage the person from taking any more substances.	Literature		2				0.8	0.757576	0.833333
149	If the person is experiencing a crisis, the first aider should remove any substances from the environment, if safe and practical to do so.	Panellist suggestion(s)	*	2				0.333333	0.633333	0.434783
150	If the person is heavily intoxicated and the first aider feels uncomfortable monitoring them, the first aider should take the person to a sobering up shelter or drug and alcohol service, if available.	Literature		1	0.574074	0.586207	0.482759
151	If the person is heavily intoxicated and the first aider feels uncomfortable monitoring them, the first aider should take the person to a sobering up shelter or drug and alcohol service, if available and appropriate to the relationship.	Panellist suggestion(s)	*	2				0.583333	0.647059	0.75
152	If the first aider has been using substances, they should enlist the help of someone who is sober to assist the person.	Literature		2				0.7	0.794118	0.75
153	If the first aider has been using substances, they should try to enlist the help of someone who is sober to assist the person.	Panellist suggestion(s)	*	3							0.673913	0.806452	0.916667
154	The first aider should prevent the intoxicated person from walking off alone, but only if it is safe for the first aider to do so.	Literature		2				0.74	0.705882	0.625
155	The first aider should try to prevent the person from taking part in risky or unsafe activities.	Literature		1	0.709091	0.735294	0.62069
156	The first aider should try to prevent the person from taking part in risky or unsafe activities, if safe and practical to do so.	Panellist suggestion(s)	*	3							0.8	0.909091	0.791667
157	The first aider should advise the intoxicated person not to drive the next day or engage in other tasks that involve risk of injury.	Literature		1	0.716981	0.617647	0.689655
158	If the first aider is feeling unsafe, they should seek other supports, e.g. involve the person’s family members or friends.	Literature		1	0.709091	0.71875	0.655172
159	If the person becomes aggressive, the first aider should: - *tell the person that no-one will hurt them.	Literature		1	0.732143	0.727273	0.607143
160	If the person becomes aggressive, the first aider should: - *move slowly.	Literature		2				0.8125	0.8125	0.791667
161	If the person becomes aggressive, the first aider should: - *try not to make too much eye contact	Literature		1	0.509091	0.6	0.607143
162	If the person becomes aggressive, the first aider should: - *try to ensure there is a physical barrier (e.g. a desk) between themselves and the person.	Panellist suggestion(s)	*	2				0.8	0.647059	0.791667
163	The first aider should discourage the person from using any more substances in the short term.	Literature		1	0.678571	0.794118	0.62069
164	If the person becomes aggressive, the first aider should only call the police if all other avenues of de-escalation have been exhausted.	Literature		1	0.727273	0.709677	0.655172
165	If the person becomes aggressive, the first aider should: - Try to use other possible de-escalation methods before calling the police.	Panellist suggestion(s)	*	3							0.777778	0.8125	0.652174
166	If the person becomes aggressive and the first aider needs to call the police, the first aider should tell the person they are doing so.	Panellist suggestion(s)	*	2				0.413043	0.5	0.375
167	If violence has been prevented, the first aider should avoid discussing the incident unless the affected person brings it up.	Literature		1	0.37037	0.241379	0.172414
168	The first aider should be able to recognise adverse psychological reactions to substances	Original guidelines (drug use)		2				0.956522	0.84375	0.708333
Section 10: Adolescents
169	If the first aider is a legal guardian and suspects the adolescent is experiencing problem substance use, they should consider searching through their things to find evidence of substance use.	Panellist suggestion(s)	*	2				0.18	0.382353	0.0833333

## Sheet: Rejected (>10% discrepancy)
2023 Substance Use Problems Guidelines: Rejected helping statements with >10% ratings discrepancy between at least two panels
#	Statement	Statement developed from	New in Round 2	Round Rejected	Round 1 rejection ratings			Round 2 rejection ratings			Round 2 rejection ratings			Endorsed by:	Rejected by:
					Lived experience	Support people	Professional	Lived experience	Support people	Professional	Lived experience	Support people	Professional
Section 1: What should the first aider know about substance use problems?
Section 2: When does the person need help?
3	The first aider should know the following warning signs for recognising substance use problems: - *The person is secretive about their substance use.	Literature		1	0.660714	0.8	0.689655							Support people	Lived experience, Professionals
6	The first aider should know the following warning signs for recognising substance use problems: - *The person behaves irrationally	Literature		2				0.74	0.882353	0.833333				Support people, Professionals	Lived experience
10	The first aider should know the following warning signs for recognising substance use problems: - *The person reacts angrily when it is suggested that they have a substance use problem.	Literature		1	0.571429	0.8	0.655172							Support people	Lived experience, Professionals
14	The first aider should know the following warning signs for recognising substance use problems: - *The person spends increasingly less time with family and friends.	Panellist suggestion(s)	*	3							0.804348	0.90625	0.75	Lived experience, Support people	Professionals
15	The first aider should know the following warning signs for recognising substance use problems: - *The person is neglecting their responsibilities.	Literature		2				0.8	0.765	0.917				Lived experience, Professionals	Support people
16	The first aider should know the following warning signs for recognising substance use problems: - *The person frequently uses the substance.	Literature		1	0.642857	0.857143	0.758621							Support people	Lived experience, Professionals
18	The first aider should know the following warning signs for recognising substance use problems: - *The person does not recall events.	Literature		2				82.0%%	0.706	0.792				Lived experience	Support people, Professionals
Section 3: Approaching the person
20	The first aider should be aware the person may feel more comfortable seeking support from someone with lived experience of substance use problems who they can relate to.	Panellist suggestion(s)	*	2				0.96	0.735294	0.541667				Lived experience	Support people, Professionals
27	The first aider should gather information about problem substance use to help them understand and approach the issue.	Literature		1	0.821429	0.657143	0.931034							Lived experience, Professionals	Support people
30	The first aider should be aware that the person may underestimate the amount that they drink or use drugs.	Literature		1	0.660714	0.942857	0.896552							Support people, Professionals	Lived experience
33	If the first aider is only able to speak to the person while they are affected by substances, the first aider should try to approach them when they are in a lucid, co-operative state.	Panellist suggestion(s)	*	2				0.82	0.617647	0.833333				Lived experience, Professionals	Support people
36	The first aider should use open questions that encourage the person to think about their substance use, e.g. "What do you think about your alcohol use? How do you think you can change it?".	Literature		2				0.9	73.5	95.8				Lived experience, Professionals	Support people
43	The first aider should ask the person if they are aware of the risks associated with substance use problems.	Literature		1	0.517857	0.657143	0.862069							Professionals	Lived experience, Support people
47	The first aider should advise the person that alcohol may interact with other drugs (illicit or prescribed) in an unpredictable way which may lead to a medical emergency.	Original guidelines (alcohol use)		2				0.76	0.970588	1				Support people, Professionals	Lived experience
54	If the person does not believe they have a problem, the first aider should continue to provide social support.	Panellist suggestion(s)	*	3							0.804348	0.848485	0.708333	Lived experience, Support people	Professionals
55	If the person is pregnant or breastfeeding, the first aider should: - *strongly encourage them to stop using substances while pregnant or breastfeeding.	Literature		1	0.660714	0.828571	0.689655							Support people	Lived experience, Professionals
Section 4: Providing information
60	The first aider should provide some basic facts about substance use problems, e.g. how common they are, the associated risks, available treatments.	Literature		1	0.803571	0.685714	0.931034							Lived experience, Professionals	Support people
61	The first aider should offer the person some information about substance use problems.	Literature		1	0.642857	0.542857	0.896552							Professionals	Lived experience, Support people
63	The first aider should discuss with the person some risks associated with problem substance use.	Literature		1	0.732143	0.6	0.827586							Professionals	Lived experience, Support people
75	If the person's substance use problems include alcohol: -*the first aider should ask the person if they would like some tips on reducing their health risks when drinking.	Original guidelines (alcohol use)		2				0.72	0.882353	0.958333				Support people, Professionals	Lived experience
Section 5: Supporting the person
77	If the person is unwilling to change their substance use, the first aider should: - *tell the person they are concerned about their continuing substance use.	Literature		1	0.625	0.857143	0.827586							Support people, Professionals	Lived experience
82	If the person is unwilling to change their substance use, the first aider should not: - *provide the person with money to buy substances.	Literature		1	0.678571	0.857143	0.862069							Support people, Professionals	Lived experience
83	If the person is unwilling to change their substance use, the first aider should not: - *get involved with helping the person obtain substances, e.g. driving the person to meet a dealer	Literature		2				0.72	0.705882	0.958333				Professionals	Lived experience, Support people
84	If the person wants to stop or reduce their substance use, the first aider should encourage the person to seek professional advice before they change their substance use behaviour.	Literature		2				0.72	0.794118	0.833333				Professionals	Lived experience, Support people
86	The first aider should suggest the person connect with other people's recovery stories, e.g. in-person support groups, consumer events, or online.	Panellist suggestion(s)	*	2				0.84	0.705882	0.541667				Lived experience	Support people, Professionals
88	The first aider should encourage the person to spend time with family or friends that don't use substances.	Literature		1	0.803571	0.628571	0.655172							Lived experience	Support people, Professionals
89	The first aider should offer to help the person find support from others who have had personal experience of substance use problems and successful recovery.	Literature		1	0.821429	0.571429	0.482759							Lived experience	Support people, Professionals
97	The first aider should suggest the person try to stay away from people who pressure them to use substances.	Literature		2				0.9	0.882353	0.791667				Lived experience, Support people	Professionals
99	The first aider should tell the person that the people who care about them will accept their decision not to use.	Original guidelines (alcohol use)		1	0.839286	0.657143	0.62069							Lived experience	Support people, Professionals
103	The first aider should encourage the person to eat healthily so their body can be strong while they are trying to change their problem substance use.	Literature		2				0.82	0.794118	0.916667				Lived experience, Professionals	Support people
Section 6: Supporting someone with a history of substance use problems
110	If the person has previously tried a treatment that didn't work, the first aider should encourage them to consider peer support options.	Panellist suggestion(s)	*	2				0.84	0.617647	0.416667				Lived experience	Support people, Professionals
Section 7: Professional help
112	The first aider should encourage the person to seek professional help.	Literature		1	0.571429	0.857143	0.896552							Support people, Professionals	Lived experience
118	If the person seeks professional help, the first aider should follow up with them to see how the appointment went, if appropriate to the relationship.	Panellist suggestion(s)	*	3							0.956522	0.848485	0.75	Lived experience, Support people	Professionals
120	If the person is reluctant to seek professional help for their substance use problem, the first aider should encourage them to seek help for any other impacts that substance use is having on their lives, e.g. relationship problems, aggression or financial problems.	Literature		2				0.84	0.852941	0.75				Lived experience, Support people	Professionals
121	If the person is unwilling to seek in-person professional help, the first aider should suggest telehealth services as an option.	Literature		1	0.678571	0.8	0.689655							Support people	Lived experience, Professionals
122	If the person does not want professional help, the first aider should respect their decision.	Literature		2				1	0.794118	1				Lived experience, Professionals	Support people
Section 8: Interventions
Section 9: Crisis situations
153	If the first aider has been using substances, they should try to enlist the help of someone who is sober to assist the person.	Panellist suggestion(s)	*	3							0.673913	0.806452	0.916667	Support people, Professionals	Lived experience
156	The first aider should try to prevent the person from taking part in risky or unsafe activities, if safe and practical to do so.	Panellist suggestion(s)	*	3							0.8	0.909091	0.791667	Lived experience, Support people	Professionals
162	If the person becomes aggressive, the first aider should: - *try to ensure there is a physical barrier (e.g. a desk) between themselves and the person.	Panellist suggestion(s)	*	2				0.8	0.647059	0.791667				Lived experience	Support people, Professionals
165	If the person becomes aggressive, the first aider should: - Try to use other possible de-escalation methods before calling the police.	Panellist suggestion(s)	*	3							0.777778	0.8125	0.652174	Support people	Lived experience, Professionals
168	The first aider should be able to recognise adverse psychological reactions to substances	Original guidelines (drug use)		2				0.956522	0.84375	0.708333				Lived experience, Support people	Professionals
Section 10: Adolescents
